# Supplementary material for: PALB2 or BARD1 loss confers homologous recombination deficiency and PARP inhibitor sensitivity in prostate cancer
Source: NPJ Precis Oncol. 2022 Jun 29;6:49. doi: 10.1038/s41698-022-00291-7 (PMC9242979; doi:10.1038/s41698-022-00291-7)
Supplement: Supplementary file 2 — PALB2 and BARD1 mutant cases from TCGA PRAD cohort [file 41698_2022_291_MOESM2_ESM.xls]

## Sheet: BARD1_PALB2_PRAD_supplementary_
PALB2 and BARD1 mutant cases from TCGA PRAD cohort
PatientID	mutation_type	Chr	Start	End	Ref	Alt	Ref.Gene	ExonicFunc.refGene	Clinvar	InterVar	BARD1_CN	PALB2_CN
TCGA-EJ-5514	germline	2	215633956	215633956	C	G	BARD1	nonsynonymous SNV	UNK	Uncertain significance
TCGA-EJ-A46G	germline	2	215645757	215645757	G	A	BARD1	nonsynonymous SNV	Uncertain_significance	Uncertain significance
TCGA-G9-7510	germline	2	215646178	215646178	C	A	BARD1	nonsynonymous SNV	Uncertain_significance	Uncertain significance
TCGA-HC-8259	germline	2	215646138	215646138	-	CTTT	BARD1	frameshift insertion	UNK	Likely pathogenic
TCGA-V1-A9O5	germline	2	215632206	215632206	A	G	BARD1	nonsynonymous SNV	Conflicting_interpretations_of_pathogenicity	Uncertain significance
TCGA-YL-A8S9	germline	2	215609859	215609859	T	A	BARD1	nonsynonymous SNV	Uncertain_significance	Uncertain significance
TCGA-YL-A8SB	germline	2	215634012	215634012	G	C	BARD1	nonsynonymous SNV	Uncertain_significance	Uncertain significance
TCGA-FC-7961	somatic	2	215645700	215645700	G	A	BARD1	nonsynonymous SNV	Uncertain_significance	Uncertain significance
TCGA-VP-AA1N	somatic	2	215617196	215617196	G	A	BARD1	nonsynonymous SNV	Uncertain_significance	Uncertain significance		LOH
TCGA-EJ-5527	germline	16	23641273	23641275	AGT	-	PALB2	nonframeshift deletion	Uncertain_significance	Uncertain significance
TCGA-HC-7078	germline	16	23635414	23635414	A	G	PALB2	nonsynonymous SNV	Uncertain_significance	Uncertain significance
TCGA-HC-8256	germline	16	23641423	23641423	G	-	PALB2	frameshift deletion	Pathogenic	Pathogenic
TCGA-HC-A4ZV	germline	16	23647641	23647641	T	-	PALB2	frameshift deletion	Pathogenic/Likely_pathogenic	Pathogenic		LOH
TCGA-KK-A6E1	germline	16	23635348	23635348	A	C	PALB2	nonsynonymous SNV	Conflicting_interpretations_of_pathogenicity	Uncertain significance
TCGA-KK-A8IM	germline	16	23625380	23625380	A	G	PALB2	nonsynonymous SNV	Uncertain_significance	Uncertain significance
TCGA-V1-A9OA	germline	16	23614937	23614937	C	G	PALB2	nonsynonymous SNV	Uncertain_significance	Uncertain significance
TCGA-XJ-A9DQ	germline	16	23614848	23614848	A	G	PALB2	nonsynonymous SNV	Uncertain_significance	Uncertain significance
TCGA-KK-A59Z	somatic	16	23640966	23640966	C	T	PALB2	nonsynonymous SNV	Uncertain_significance	Uncertain significance		LOH
TCGA-ZG-A9L0											deeploss
TCGA-EJ-5512											LOH
TCGA-FC-A4JI											LOH
TCGA-G9-6333											LOH
TCGA-HC-7213											LOH
TCGA-HC-7744											LOH
TCGA-HC-7749											LOH	LOH
TCGA-HC-8266											LOH
TCGA-HC-A76W											LOH	LOH
TCGA-KK-A6E4											LOH
TCGA-KK-A7AP											LOH
TCGA-KK-A7AQ											LOH
TCGA-KK-A8IH											LOH
TCGA-KK-A8IK											LOH
TCGA-TP-A8TV											LOH
TCGA-VP-A875											LOH
TCGA-XK-AAJT											LOH
TCGA-YL-A8HO											LOH	LOH
TCGA-YL-A8SJ											LOH	LOH
TCGA-YL-A8SL											LOH	LOH
TCGA-YL-A9WK											LOH
TCGA-ZG-A9KY											LOH
TCGA-ZG-A9L5											LOH
TCGA-ZG-A9LB											LOH
TCGA-ZG-A9M4											LOH
TCGA-CH-5764												LOH
TCGA-CH-5790												LOH
TCGA-EJ-5498												LOH
TCGA-EJ-5524												LOH
TCGA-EJ-7123												LOH
TCGA-EJ-7781												LOH
TCGA-EJ-7784												LOH
TCGA-EJ-A7NH												LOH
TCGA-G9-6329												LOH
TCGA-G9-7523												LOH
TCGA-HC-7080												LOH
TCGA-HC-A6HX												LOH
TCGA-HC-A9TE												LOH
TCGA-HC-A9TH												LOH
TCGA-J4-A83I												LOH
TCGA-J9-A8CK												LOH
TCGA-J9-A8CL												LOH
TCGA-KC-A7FA												LOH
TCGA-KK-A6E7												LOH
TCGA-KK-A8IG												LOH
TCGA-M7-A725												LOH
TCGA-V1-A8X3												LOH
TCGA-YL-A8SQ												LOH
TCGA-ZG-A9N3												LOH
